# Supplementary material for: Analysis of Fatty Acids, Amino Acids and Volatile Profile of Apple By-Products by Gas Chromatography-Mass Spectrometry
Source: Molecules. 2022 Mar 19;27(6):1987. doi: 10.3390/molecules27061987 (PMC8955822; doi:10.3390/molecules27061987)
Supplement: Supplementary file 1 [file molecules-27-01987-s001.zip]

Archive with 1 entries (1 files):
- molecules-1638168-supplementary.pdf
